# Supplementary material for: Suppressed Histone H3 Lysine 18 Acetylation Is Involved in Arsenic-Induced Liver Fibrosis in Rats by Triggering the Dedifferentiation of Liver Sinusoidal Endothelial Cells
Source: Toxics. 2023 Nov 13;11(11):928. doi: 10.3390/toxics11110928 (PMC10675694; doi:10.3390/toxics11110928)
Supplement: Supplementary file 1 [file toxics-11-00928-s001.zip]

Archive with 5 entries (5 files):
- Figure S1-01.tif
- Figure S2-01.tif
- Figure S3-01.tif
- Figure S4-01.tif
- Supplemental.pdf
